# Supplementary material for: Gender discrimination against female surgeons: A cross-sectional study in a lower-middle-income country
Source: Ann Med Surg (Lond). 2020 Jul 24;57:157–62. doi: 10.1016/j.amsu.2020.07.033 (PMC7394833; doi:10.1016/j.amsu.2020.07.033)
Supplement: Multimedia component 2 [file mmc2.xml]

<?xml version="1.0" encoding="utf-8" standalone="no"?>
<data>
  <datasets>
    <author>mahim.malik@aku.edu;mahim.malik@gmail.com</author>
    <type>0</type>
    <dataset>
      <value>3</value>
      <reason>The authors do not have permission to share data</reason>
      <comments />
    </dataset>
  </datasets>
</data>
